# Supplementary material for: ﻿First records of the crane fly genus Helius Lepeletier & Serville (Diptera, Limoniidae) in Guangxi, China with description of one new species
Source: Zookeys. 2023 Jun 27;1168:131–49. doi: 10.3897/zookeys.1168.104106 (PMC10320555; doi:10.3897/zookeys.1168.104106)
Supplement: XML Treatment for Helius [file zookeys.1168.104106-treatment1.xml]

<!DOCTYPE tp:taxon-treatment
  PUBLIC "-//TaxonX//DTD Taxonomic Treatment Publishing DTD v0 20100105//EN" "tax-treatment-NSO.dtd">
<tp:taxon-treatment xmlns:tp="http://www.plazi.org/taxpub"><tp:treatment-meta><kwd-group><label>Taxon classification</label><kwd>
                <named-content content-type="kingdom">Animalia</named-content>
              </kwd><kwd>
                <named-content content-type="order">Diptera</named-content>
              </kwd><kwd>
                <named-content content-type="family">Limoniidae</named-content>
              </kwd></kwd-group><mixed-citation publication-type="journal"><person-group><name><surname>Xu</surname><given-names>Yuanyuan</given-names></name><name><surname>Zhang</surname><given-names>Shenglin</given-names></name><name><surname>Wang</surname><given-names>Guoquan</given-names></name><name><surname>Yang</surname><given-names>Ding</given-names></name><name><surname>Zhang</surname><given-names>Xiao</given-names></name></person-group><article-title>﻿First records of the crane fly genus <italic><tp:taxon-name><tp:taxon-name-part taxon-name-part-type="genus" reg="Helius">Helius</tp:taxon-name-part></tp:taxon-name></italic> Lepeletier &amp; Serville (<tp:taxon-name><tp:taxon-name-part taxon-name-part-type="order">Diptera</tp:taxon-name-part></tp:taxon-name>, <tp:taxon-name><tp:taxon-name-part taxon-name-part-type="family">Limoniidae</tp:taxon-name-part></tp:taxon-name>) in Guangxi, China with description of one new species</article-title><source>Zookeys</source><day>27</day><month>06</month><year>2023</year><volume>1168</volume><fpage>131</fpage><lpage>149</lpage><pub-id pub-id-type="doi">10.3897/zookeys.1168.104106</pub-id></mixed-citation></tp:treatment-meta><tp:nomenclature><label>﻿Genus</label><tp:taxon-name>
              <object-id xmlns:xlink="http://www.w3.org/1999/xlink" content-type="arpha" xlink:type="simple">C94FED36-A242-545A-B991-972C318F6791</object-id>
              <tp:taxon-name-part taxon-name-part-type="genus" reg="Helius">Helius</tp:taxon-name-part>
            </tp:taxon-name><tp:taxon-authority>Lepeletier &amp; Serville, 1828</tp:taxon-authority><tp:nomenclature-citation-list><tp:nomenclature-citation><tp:taxon-name>
                  <tp:taxon-name-part taxon-name-part-type="genus" reg="Megarhina">Megarhina</tp:taxon-name-part>
                </tp:taxon-name><comment>Lepeletier &amp; Serville, 1828 (in <xref ref-type="bibr" rid="B28">Latreille et al. 1828</xref>: 585). Type-species: <tp:taxon-name><tp:taxon-name-part taxon-name-part-type="genus" reg="Limnobia">Limnobia</tp:taxon-name-part><tp:taxon-name-part taxon-name-part-type="species" reg="longirostris">longirostris</tp:taxon-name-part></tp:taxon-name> Meigen, 1818 (monotypic)</comment></tp:nomenclature-citation><tp:nomenclature-citation><tp:taxon-name>
                  <tp:taxon-name-part taxon-name-part-type="genus" reg="Leptorhina">Leptorhina</tp:taxon-name-part>
                </tp:taxon-name><comment>Stephens, 1829: 243. Type-species: <tp:taxon-name><tp:taxon-name-part taxon-name-part-type="genus" reg="Limnobia">Limnobia</tp:taxon-name-part><tp:taxon-name-part taxon-name-part-type="species" reg="longirostris">longirostris</tp:taxon-name-part></tp:taxon-name> Meigen, 1818 (monotypic).</comment></tp:nomenclature-citation><tp:nomenclature-citation><tp:taxon-name>
                  <tp:taxon-name-part taxon-name-part-type="genus" reg="Rhamphidia">Rhamphidia</tp:taxon-name-part>
                </tp:taxon-name><comment>Meigen, 1830: 281. Type-species: <tp:taxon-name><tp:taxon-name-part taxon-name-part-type="genus" reg="Limnobia">Limnobia</tp:taxon-name-part><tp:taxon-name-part taxon-name-part-type="species" reg="longirostris">longirostris</tp:taxon-name-part></tp:taxon-name> Meigen, 1818 (designated in <xref ref-type="bibr" rid="B30">Macquart 1834</xref>).</comment></tp:nomenclature-citation></tp:nomenclature-citation-list></tp:nomenclature><tp:treatment-sec sec-type="notes" id="SECID0EPHAG"><title>Note.</title><p>As an unjustified new name for <italic><tp:taxon-name><tp:taxon-name-part taxon-name-part-type="genus" reg="Megarhina">Megarhina</tp:taxon-name-part></tp:taxon-name></italic>, <italic><tp:taxon-name><tp:taxon-name-part taxon-name-part-type="genus" reg="Helius">Helius</tp:taxon-name-part></tp:taxon-name></italic> was adopted for stability (<xref ref-type="bibr" rid="B36">Sabrosky 1999</xref>; <xref ref-type="bibr" rid="B33">Oosterbroek 2023</xref>).</p></tp:treatment-sec><ref-list><ref id="B28"><mixed-citation xmlns:xlink="http://www.w3.org/1999/xlink" xlink:type="simple"><person-group><name name-style="western"><surname>Latreille</surname><given-names>PA</given-names></name><name name-style="western"><surname>Lepeletier</surname><given-names>ALM</given-names></name><name name-style="western"><surname>Serville</surname><given-names>JGA</given-names></name><name name-style="western"><surname>Guérin-Méneville</surname><given-names>FÉ</given-names></name></person-group> (<year>1828</year>) <source>Encyclopédie méthodique. Histoire naturelle. Entomologie, ou histoire naturelle des crustacés, des crachnides et des insectes. Vol. 10(2).</source><publisher-name>Société de Gens de Lettres</publisher-name>, <publisher-loc>de Savans et d’Artistes, Paris</publisher-loc>, <size units="page">489 pp</size>. [345–832 + errata]</mixed-citation></ref><ref id="B30"><mixed-citation xmlns:xlink="http://www.w3.org/1999/xlink" xlink:type="simple"><person-group><name name-style="western"><surname>Macquart</surname><given-names>PJM</given-names></name></person-group> (<year>1834</year>) <source>Histoire naturelle des Insectes: Diptères. Vol. 1.</source><publisher-name>Librairie Encyclopédique de Roret</publisher-name>, <publisher-loc>Paris</publisher-loc>, <size units="page">578 pp</size>. <ext-link xlink:href="10.5962/bhl.title.14274" ext-link-type="doi" xlink:type="simple">https://doi.org/10.5962/bhl.title.14274</ext-link></mixed-citation></ref><ref id="B36"><mixed-citation xmlns:xlink="http://www.w3.org/1999/xlink" xlink:type="simple"><person-group><name name-style="western"><surname>Sabrosky</surname><given-names>CW</given-names></name></person-group> (<year>1999</year>) <source>Family-group names in <tp:taxon-name><tp:taxon-name-part taxon-name-part-type="order">Diptera</tp:taxon-name-part></tp:taxon-name>.</source><publisher-name>Backhuys</publisher-name>, <publisher-loc>Leiden</publisher-loc>, <size units="page">576 pp</size>.</mixed-citation></ref><ref id="B33"><mixed-citation xmlns:xlink="http://www.w3.org/1999/xlink" xlink:type="simple"><person-group><name name-style="western"><surname>Oosterbroek</surname><given-names>P</given-names></name></person-group> (<year>2023</year>) Catalogue of the Craneflies of the World (<tp:taxon-name><tp:taxon-name-part taxon-name-part-type="order">Diptera</tp:taxon-name-part></tp:taxon-name>, <tp:taxon-name><tp:taxon-name-part taxon-name-part-type="superfamily">Tipuloidea</tp:taxon-name-part></tp:taxon-name>: <tp:taxon-name><tp:taxon-name-part taxon-name-part-type="family">Pediciidae</tp:taxon-name-part></tp:taxon-name>, <tp:taxon-name><tp:taxon-name-part taxon-name-part-type="family">Limoniidae</tp:taxon-name-part></tp:taxon-name>, <tp:taxon-name><tp:taxon-name-part taxon-name-part-type="family">Cylindrotomidae</tp:taxon-name-part></tp:taxon-name>, <tp:taxon-name><tp:taxon-name-part taxon-name-part-type="family">Tipulidae</tp:taxon-name-part></tp:taxon-name>). [Available from] <ext-link xlink:href="http://ccw.naturalis.nl/" ext-link-type="uri" xlink:type="simple">http://ccw.naturalis.nl/</ext-link> [accessed 8 May 2023]</mixed-citation></ref></ref-list></tp:taxon-treatment>
