# Supplementary material for: ﻿First records of the crane fly genus Helius Lepeletier & Serville (Diptera, Limoniidae) in Guangxi, China with description of one new species
Source: Zookeys. 2023 Jun 27;1168:131–49. doi: 10.3897/zookeys.1168.104106 (PMC10320555; doi:10.3897/zookeys.1168.104106)
Supplement: XML Treatment for Helius (Helius) damingshanus [file zookeys.1168.104106-treatment2.xml]

<!DOCTYPE tp:taxon-treatment
  PUBLIC "-//TaxonX//DTD Taxonomic Treatment Publishing DTD v0 20100105//EN" "tax-treatment-NSO.dtd">
<tp:taxon-treatment xmlns:tp="http://www.plazi.org/taxpub"><tp:treatment-meta><kwd-group><label>Taxon classification</label><kwd>
                <named-content content-type="kingdom">Animalia</named-content>
              </kwd><kwd>
                <named-content content-type="order">Diptera</named-content>
              </kwd><kwd>
                <named-content content-type="family">Limoniidae</named-content>
              </kwd></kwd-group><mixed-citation publication-type="journal"><person-group><name><surname>Xu</surname><given-names>Yuanyuan</given-names></name><name><surname>Zhang</surname><given-names>Shenglin</given-names></name><name><surname>Wang</surname><given-names>Guoquan</given-names></name><name><surname>Yang</surname><given-names>Ding</given-names></name><name><surname>Zhang</surname><given-names>Xiao</given-names></name></person-group><article-title>﻿First records of the crane fly genus <italic><tp:taxon-name><tp:taxon-name-part taxon-name-part-type="genus" reg="Helius">Helius</tp:taxon-name-part></tp:taxon-name></italic> Lepeletier &amp; Serville (<tp:taxon-name><tp:taxon-name-part taxon-name-part-type="order">Diptera</tp:taxon-name-part></tp:taxon-name>, <tp:taxon-name><tp:taxon-name-part taxon-name-part-type="family">Limoniidae</tp:taxon-name-part></tp:taxon-name>) in Guangxi, China with description of one new species</article-title><source>Zookeys</source><day>27</day><month>06</month><year>2023</year><volume>1168</volume><fpage>131</fpage><lpage>149</lpage><pub-id pub-id-type="doi">10.3897/zookeys.1168.104106</pub-id></mixed-citation></tp:treatment-meta><tp:nomenclature><label>﻿</label><tp:taxon-name><object-id xmlns:xlink="http://www.w3.org/1999/xlink" content-type="arpha" xlink:type="simple">D8320EB4-40A0-56FB-B16D-39C256AC177E</object-id><tp:taxon-name-part taxon-name-part-type="genus" reg="Helius">Helius</tp:taxon-name-part> (<tp:taxon-name-part taxon-name-part-type="subgenus" reg="Helius">Helius</tp:taxon-name-part>) <tp:taxon-name-part taxon-name-part-type="species" reg="damingshanus">damingshanus</tp:taxon-name-part><object-id xmlns:xlink="http://www.w3.org/1999/xlink" content-type="zoobank" xlink:type="simple">https://zoobank.org/5B3DB193-FF08-4B9E-B0B0-EEC31B1F5ADB</object-id></tp:taxon-name><tp:taxon-authority>Xu, Zhang &amp; Zhang</tp:taxon-authority><tp:taxon-status xmlns:xlink="http://www.w3.org/1999/xlink" xlink:type="simple">sp. nov.</tp:taxon-status><xref ref-type="fig" rid="F2">Figs 2</xref><xref ref-type="fig" rid="F3">, 3</xref></tp:nomenclature><tp:treatment-sec sec-type="type material" id="SECID0E6JAG"><title>Type material.</title><p><bold><italic>Holotype</italic></bold>: China • ♂; Guangxi Zhuang Autonomous Region, Wuming County, Mount Damingshan; 11 May 2014; Xiumei Lu leg.; <named-content xmlns:xlink="http://www.w3.org/1999/xlink" content-type="dwc:institutional_code" xlink:title="Entomological Museum of China Agricultural University" xlink:href="http://grbio.org/institution/china-agricultural-university" xlink:type="simple">CAU</named-content>. <bold><italic>Paratypes</italic></bold>: China • 2 ♂, 1 ♀; same data as holotype; <named-content xmlns:xlink="http://www.w3.org/1999/xlink" content-type="dwc:institutional_code" xlink:title="Entomological Museum of China Agricultural University" xlink:href="http://grbio.org/institution/china-agricultural-university" xlink:type="simple">CAU</named-content>.</p></tp:treatment-sec><tp:treatment-sec sec-type="diagnosis" id="SECID0EVKAG"><title>Diagnosis.</title><p>Antenna with basal flagellomeres oval. Rostrum about equal in length to remainder of head. Prescutum and presutural scutum pale brown with a narrow darker median line. Femora of legs pale brown with base paler. Wing with oval brown stigma; <abbrev xmlns:xlink="http://www.w3.org/1999/xlink" xlink:title="subcostal vein" id="ABBRID0E2KAG" xlink:type="simple">Sc</abbrev> ending shortly before fork of <abbrev xmlns:xlink="http://www.w3.org/1999/xlink" xlink:title="radial sector" id="ABBRID0E6KAG" xlink:type="simple">Rs</abbrev>; <abbrev xmlns:xlink="http://www.w3.org/1999/xlink" xlink:title="media-cubital crossvein" id="ABBRID0EDLAG" xlink:type="simple">m-cu</abbrev> beyond fork of M. Outer gonostylus slightly curved, inner spine flat apically. Interbase nearly globular, laterally with narrow, apically dilated outgrowth. Distal 2/3 of aedeagus arched dorsally.</p></tp:treatment-sec><tp:treatment-sec sec-type="description" id="SECID0EHLAG"><title>Description.</title><p><bold>Male</bold> (Fig. <xref ref-type="fig" rid="F2">2a</xref>). Body length 5.6–6.0 mm (excluding rostrum), wing length 6.5–6.9 mm, rostrum length 0.5–0.6 mm, antenna length 1.1–1.2 mm.</p><fig id="F2" position="float" orientation="portrait"><object-id xmlns:xlink="http://www.w3.org/1999/xlink" content-type="doi" xlink:type="simple">10.3897/zookeys.1168.104106.figure2</object-id><object-id xmlns:xlink="http://www.w3.org/1999/xlink" content-type="arpha" xlink:type="simple">4026F77E-C5E0-5787-A30E-4A354D8F5A47</object-id><label>Figure 2.</label><caption><p><tp:taxon-name><tp:taxon-name-part taxon-name-part-type="genus" reg="Helius">Helius</tp:taxon-name-part> (<tp:taxon-name-part taxon-name-part-type="subgenus" reg="Helius">Helius</tp:taxon-name-part>) <tp:taxon-name-part taxon-name-part-type="species" reg="damingshanus">damingshanus</tp:taxon-name-part></tp:taxon-name> sp. nov. <bold>a</bold> habitus of male, lateral view <bold>b</bold> male head, lateral view <bold>c</bold> male thorax, dorsal view <bold>d</bold> male wing <bold>e</bold> female ovipositor, lateral view. Scale bars: 2.0 mm (<bold>a</bold>); 0.5 mm (<bold>b, c</bold>); 1.0 mm (<bold>d</bold>); 0.4 mm (<bold>e</bold>).</p></caption><graphic xmlns:xlink="http://www.w3.org/1999/xlink" xlink:href="zookeys-1168-131_article-104106__-g002.jpg" position="float" orientation="portrait" xlink:type="simple" id="oo_869463.jpg"><uri content-type="original_file" xlink:type="simple">https://binary.pensoft.net/fig/869463</uri></graphic></fig><p><bold><italic>Head</italic></bold> (Fig. <xref ref-type="fig" rid="F2">2b</xref>). Dark brown. Setae on head brownish black. Antenna brown. Scape long cylindrical, 2.5 times as long as wide; pedicel oval; basal flagellomeres oval, with short brownish black verticils, outer flagellomeres tapering apically and elongated, with long brownish black verticils that exceed length of corresponding flagellomere. Rostrum about equal in length to remainder of head, brown with brownish black setae. Palpus brown with brownish black setae.</p><p><bold><italic>Thorax</italic></bold> (Fig. <xref ref-type="fig" rid="F2">2c</xref>). Pronotum brown. Prescutum and presutural scutum pale brown with a narrow darker median line. Postsutural scutum pale brown, each lobe with a white spot. Scutellum brown, paler medially. Mediotergite pale brown. Pleuron (Fig. <xref ref-type="fig" rid="F2">2a</xref>) brownish yellow with anepisternum darker. Setae on thorax brownish black. Fore and mid coxae brownish yellow, hind coxa pale yellow; trochanters pale brownish yellow, tips narrowly black; femora pale brown with base paler; tibiae and tarsi pale brown. Setae on legs brownish black. Wing (Fig. <xref ref-type="fig" rid="F2">2d</xref>) tinged with pale brown. Stigma oval and brown. Veins brown. Venation: <abbrev xmlns:xlink="http://www.w3.org/1999/xlink" xlink:title="subcostal vein" id="ABBRID0E5NAG" xlink:type="simple">Sc</abbrev> long, ending slightly before fork of <abbrev xmlns:xlink="http://www.w3.org/1999/xlink" xlink:title="radial sector" id="ABBRID0ECOAG" xlink:type="simple">Rs</abbrev>; <abbrev xmlns:xlink="http://www.w3.org/1999/xlink" xlink:title="subcostal-radial crossvein" id="ABBRID0EGOAG" xlink:type="simple">sc-r</abbrev> close to tip of <abbrev xmlns:xlink="http://www.w3.org/1999/xlink" xlink:title="subcostal vein" id="ABBRID0EKOAG" xlink:type="simple">Sc</abbrev>; distance between tips of R<sub>4</sub> and R<sub>5</sub> about 3 times as long as distance between tips of R<sub>1</sub> and R<sub>4</sub>; cell <abbrev xmlns:xlink="http://www.w3.org/1999/xlink" xlink:title="discal medial cell" id="ABBRID0EWOAG" xlink:type="simple">dm</abbrev> short, about 1.5 times as long as wide; <abbrev xmlns:xlink="http://www.w3.org/1999/xlink" xlink:title="media-cubital crossvein" id="ABBRID0E1OAG" xlink:type="simple">m-cu</abbrev> variable in position, from fork of M to 1/4 of cell <abbrev xmlns:xlink="http://www.w3.org/1999/xlink" xlink:title="discal medial cell" id="ABBRID0E5OAG" xlink:type="simple">dm</abbrev>. Halter brown with knob brownish yellow.</p><p><bold><italic>Abdomen</italic></bold> (Fig. <xref ref-type="fig" rid="F2">2a</xref>). First abdominal segment short, brownish yellow, segments 2–5 yellow, segment 6 brownish yellow, segments 7–9 brown. Setae on abdomen brownish black.</p><p><bold><italic>Hypopygium</italic></bold> (Fig. <xref ref-type="fig" rid="F3">3</xref>). Brown. Posterior margin of tergite 9 with a broad U-shaped emargination (Fig. <xref ref-type="fig" rid="F3">3a</xref>). Gonocoxite nearly cylindrical, base narrowed, inner margin distinctly swollen, produced into rounded protrusion, outer side with long brown setae (Fig. <xref ref-type="fig" rid="F3">3a, b</xref>). Outer gonostylus (= clasper of gonostylus in <xref ref-type="bibr" rid="B35">Ribeiro 2006</xref>) slightly curved, distal half blackened; tip weakly bispinous, inner spine flat apically (Fig. <xref ref-type="fig" rid="F3">3a, b, e</xref>). Inner gonostylus (= lobe of gonostylus in <xref ref-type="bibr" rid="B35">Ribeiro 2006</xref>) arched, broad at base, gradually narrowing towards apex, middle of inner side with long brown setae (Fig. <xref ref-type="fig" rid="F3">3a, b, e</xref>). Aedeagal complex with semen pump spherical (Fig. <xref ref-type="fig" rid="F3">3c, d</xref>); ejaculatory apodeme elongated, widened at base (Fig. <xref ref-type="fig" rid="F3">3c, d</xref>); aedeagus wide at base, distal 2/3 arched dorsally (Fig. <xref ref-type="fig" rid="F3">3a–d</xref>). Parameres apically fused, basal parts flattened, in the shape nearly triangular plate (Fig. <xref ref-type="fig" rid="F3">3c, d</xref>). Interbase globular laterally, producing into narrow, apically dilated outgrowth, beak-shaped in lateral aspect (Fig. <xref ref-type="fig" rid="F3">3c, d, f, g</xref>).</p><fig id="F3" position="float" orientation="portrait"><object-id xmlns:xlink="http://www.w3.org/1999/xlink" content-type="doi" xlink:type="simple">10.3897/zookeys.1168.104106.figure3</object-id><object-id xmlns:xlink="http://www.w3.org/1999/xlink" content-type="arpha" xlink:type="simple">CCD5F7A9-494C-5381-9B9A-80F4FC280769</object-id><label>Figure 3.</label><caption><p><tp:taxon-name><tp:taxon-name-part taxon-name-part-type="genus" reg="Helius">Helius</tp:taxon-name-part> (<tp:taxon-name-part taxon-name-part-type="subgenus" reg="Helius">Helius</tp:taxon-name-part>) <tp:taxon-name-part taxon-name-part-type="species" reg="damingshanus">damingshanus</tp:taxon-name-part></tp:taxon-name> sp. nov. <bold>a</bold> male hypopygium, dorsal view <bold>b</bold> male hypopygium, ventral view <bold>c</bold> aedeagal complex, dorsal view <bold>d</bold> aedeagal complex, ventral view <bold>e</bold> gonostyli, dorsal view <bold>f</bold> interbase, dorsal view <bold>g</bold> interbase, lateral view. Scale bars: 0.2 mm (<bold>a, b</bold>); 0.1 mm (<bold>c, d</bold>); 0.05 mm (<bold>e, f, g</bold>).</p></caption><graphic xmlns:xlink="http://www.w3.org/1999/xlink" xlink:href="zookeys-1168-131_article-104106__-g003.jpg" position="float" orientation="portrait" xlink:type="simple" id="oo_869464.jpg"><uri content-type="original_file" xlink:type="simple">https://binary.pensoft.net/fig/869464</uri></graphic></fig><p><bold>Female.</bold> Body length 8.0 mm (excluding rostrum), wing length 6.5 mm, rostrum length 0.5 mm. Generally similar to male by body coloration. Ovipositor (Fig. <xref ref-type="fig" rid="F2">2e</xref>) with tergite 10 brown. Cercus pale brownish yellow, long and slender, distal part curved dorsally, tip acute. Sternite 8 brown. Hypogynial valve pale brownish yellow, long and slender, tip reaching approximately middle of cercus.</p></tp:treatment-sec><tp:treatment-sec sec-type="etymology" id="SECID0E2SAG"><title>Etymology.</title><p>The specific name refers to the type locality Mount Damingshan.</p></tp:treatment-sec><tp:treatment-sec sec-type="distribution" id="SECID0EATAG"><title>Distribution.</title><p>China (Guangxi).</p></tp:treatment-sec><tp:treatment-sec sec-type="remarks" id="SECID0EFTAG"><title>Remarks.</title><p>Similar to many Palaearctic and Oriental species, <tp:taxon-name><tp:taxon-name-part taxon-name-part-type="genus" reg="Helius">H.</tp:taxon-name-part> (<tp:taxon-name-part taxon-name-part-type="subgenus" reg="Helius">H.</tp:taxon-name-part>) <tp:taxon-name-part taxon-name-part-type="species" reg="damingshanus">damingshanus</tp:taxon-name-part></tp:taxon-name> sp. nov. has also a simple gonocoxite and curved aedeagus, but can be distinguished from its congeners by the details of the outer gonostylus and the interbase (Fig. <xref ref-type="fig" rid="F4">4</xref>). In <tp:taxon-name><tp:taxon-name-part taxon-name-part-type="genus" reg="Helius">H.</tp:taxon-name-part> (<tp:taxon-name-part taxon-name-part-type="subgenus" reg="Helius">H.</tp:taxon-name-part>) <tp:taxon-name-part taxon-name-part-type="species" reg="apophysalis">apophysalis</tp:taxon-name-part></tp:taxon-name> Alexander, 1967, <tp:taxon-name><tp:taxon-name-part taxon-name-part-type="genus" reg="Helius">H.</tp:taxon-name-part> (<tp:taxon-name-part taxon-name-part-type="subgenus" reg="Helius">H.</tp:taxon-name-part>) <tp:taxon-name-part taxon-name-part-type="species" reg="haemorrhoidalis">haemorrhoidalis</tp:taxon-name-part></tp:taxon-name>, <tp:taxon-name><tp:taxon-name-part taxon-name-part-type="genus" reg="Helius">H.</tp:taxon-name-part> (<tp:taxon-name-part taxon-name-part-type="subgenus" reg="Helius">H.</tp:taxon-name-part>) <tp:taxon-name-part taxon-name-part-type="species" reg="oxystylus">oxystylus</tp:taxon-name-part></tp:taxon-name> (Alexander, 1967), <tp:taxon-name><tp:taxon-name-part taxon-name-part-type="genus" reg="Helius">H.</tp:taxon-name-part> (<tp:taxon-name-part taxon-name-part-type="subgenus" reg="Helius">H.</tp:taxon-name-part>) <tp:taxon-name-part taxon-name-part-type="species" reg="taos">taos</tp:taxon-name-part></tp:taxon-name> Alexander, 1967 and <tp:taxon-name><tp:taxon-name-part taxon-name-part-type="genus" reg="Helius">H.</tp:taxon-name-part> (<tp:taxon-name-part taxon-name-part-type="subgenus" reg="Helius">H.</tp:taxon-name-part>) <tp:taxon-name-part taxon-name-part-type="species" reg="tienmuanus">tienmuanus</tp:taxon-name-part></tp:taxon-name>, the size of the two spines at the tip of the outer gonostylus is significantly unequal (Fig. <xref ref-type="fig" rid="F4">4b, j, k, p, q</xref>), while in <tp:taxon-name><tp:taxon-name-part taxon-name-part-type="genus" reg="Helius">H.</tp:taxon-name-part> (<tp:taxon-name-part taxon-name-part-type="subgenus" reg="Helius">H.</tp:taxon-name-part>) <tp:taxon-name-part taxon-name-part-type="species" reg="catreus">catreus</tp:taxon-name-part></tp:taxon-name> Alexander, 1967 and <tp:taxon-name><tp:taxon-name-part taxon-name-part-type="genus" reg="Helius">H.</tp:taxon-name-part> (<tp:taxon-name-part taxon-name-part-type="subgenus" reg="Helius">H.</tp:taxon-name-part>) <tp:taxon-name-part taxon-name-part-type="species" reg="franckianus">franckianus</tp:taxon-name-part></tp:taxon-name>, the spines are almost equal in size, noticeably thin and pointed (Fig. <xref ref-type="fig" rid="F4">4e, g</xref>). In the remaining species, including the new species, the two spines are relatively stout and the difference in their sizes is not very noticeable, but these species can be distinguished by the tip of the outgrowth of the interbase, which is elongated and with acute apex in <tp:taxon-name><tp:taxon-name-part taxon-name-part-type="genus" reg="Helius">H.</tp:taxon-name-part> (<tp:taxon-name-part taxon-name-part-type="subgenus" reg="Helius">H.</tp:taxon-name-part>) <tp:taxon-name-part taxon-name-part-type="species" reg="arunachalus">arunachalus</tp:taxon-name-part></tp:taxon-name> Alexander, 1975, <tp:taxon-name><tp:taxon-name-part taxon-name-part-type="genus" reg="Helius">H.</tp:taxon-name-part> (<tp:taxon-name-part taxon-name-part-type="subgenus" reg="Helius">H.</tp:taxon-name-part>) <tp:taxon-name-part taxon-name-part-type="species" reg="pluto">pluto</tp:taxon-name-part></tp:taxon-name> and <tp:taxon-name><tp:taxon-name-part taxon-name-part-type="genus" reg="Helius">H.</tp:taxon-name-part> (<tp:taxon-name-part taxon-name-part-type="subgenus" reg="Helius">H.</tp:taxon-name-part>) <tp:taxon-name-part taxon-name-part-type="species" reg="tanyrhinus">tanyrhinus</tp:taxon-name-part></tp:taxon-name> Alexander, 1964 (Fig. <xref ref-type="fig" rid="F4">4c, m, o</xref>), short and obtuse in <tp:taxon-name><tp:taxon-name-part taxon-name-part-type="genus" reg="Helius">H.</tp:taxon-name-part> (<tp:taxon-name-part taxon-name-part-type="subgenus" reg="Helius">H.</tp:taxon-name-part>) <tp:taxon-name-part taxon-name-part-type="species" reg="costosetosus">costosetosus</tp:taxon-name-part></tp:taxon-name> Alexander, 1932 and <tp:taxon-name><tp:taxon-name-part taxon-name-part-type="genus" reg="Helius">H.</tp:taxon-name-part> (<tp:taxon-name-part taxon-name-part-type="subgenus" reg="Helius">H.</tp:taxon-name-part>) <tp:taxon-name-part taxon-name-part-type="species" reg="perflavens">perflavens</tp:taxon-name-part></tp:taxon-name> Alexander, 1964 (Fig. <xref ref-type="fig" rid="F4">4f, l</xref>), and rounded in <tp:taxon-name><tp:taxon-name-part taxon-name-part-type="genus" reg="Helius">H.</tp:taxon-name-part> (<tp:taxon-name-part taxon-name-part-type="subgenus" reg="Helius">H.</tp:taxon-name-part>) <tp:taxon-name-part taxon-name-part-type="species" reg="anamalaiensis">anamalaiensis</tp:taxon-name-part></tp:taxon-name> Alexander, 1967, <tp:taxon-name><tp:taxon-name-part taxon-name-part-type="genus" reg="Helius">H.</tp:taxon-name-part> (<tp:taxon-name-part taxon-name-part-type="subgenus" reg="Helius">H.</tp:taxon-name-part>) <tp:taxon-name-part taxon-name-part-type="species" reg="attenuatus">attenuatus</tp:taxon-name-part></tp:taxon-name>, <tp:taxon-name><tp:taxon-name-part taxon-name-part-type="genus" reg="Helius">H.</tp:taxon-name-part> (<tp:taxon-name-part taxon-name-part-type="subgenus" reg="Helius">H.</tp:taxon-name-part>) <tp:taxon-name-part taxon-name-part-type="species" reg="fuscoangustus">fuscoangustus</tp:taxon-name-part></tp:taxon-name> Alexander, 1967, <tp:taxon-name><tp:taxon-name-part taxon-name-part-type="genus" reg="Helius">H.</tp:taxon-name-part> (<tp:taxon-name-part taxon-name-part-type="subgenus" reg="Helius">H.</tp:taxon-name-part>) <tp:taxon-name-part taxon-name-part-type="species" reg="garcianus">garcianus</tp:taxon-name-part></tp:taxon-name> Alexander, 1972, <tp:taxon-name><tp:taxon-name-part taxon-name-part-type="genus" reg="Helius">H.</tp:taxon-name-part> (<tp:taxon-name-part taxon-name-part-type="subgenus" reg="Helius">H.</tp:taxon-name-part>) <tp:taxon-name-part taxon-name-part-type="species" reg="serenus">serenus</tp:taxon-name-part></tp:taxon-name> Alexander, 1967 and <tp:taxon-name><tp:taxon-name-part taxon-name-part-type="genus" reg="Helius">H.</tp:taxon-name-part> (<tp:taxon-name-part taxon-name-part-type="subgenus" reg="Helius">H.</tp:taxon-name-part>) <tp:taxon-name-part taxon-name-part-type="species" reg="verticillatus">verticillatus</tp:taxon-name-part></tp:taxon-name> Alexander, 1967 (Fig. <xref ref-type="fig" rid="F4">4a, d, h, i, n, r</xref>).</p><fig id="F4" position="float" orientation="portrait"><object-id xmlns:xlink="http://www.w3.org/1999/xlink" content-type="doi" xlink:type="simple">10.3897/zookeys.1168.104106.figure4</object-id><object-id xmlns:xlink="http://www.w3.org/1999/xlink" content-type="arpha" xlink:type="simple">107CC65B-1B09-5368-BC35-DFDCC9EEA166</object-id><label>Figure 4.</label><caption><p>Tips of outer gonostyli (upper) and interbases (lower) of some Palaearctic and Oriental <tp:taxon-name><tp:taxon-name-part taxon-name-part-type="genus" reg="Helius">Helius</tp:taxon-name-part> (<tp:taxon-name-part taxon-name-part-type="subgenus" reg="Helius">Helius</tp:taxon-name-part>)</tp:taxon-name> species <bold>a</bold><tp:taxon-name><tp:taxon-name-part taxon-name-part-type="genus" reg="Helius">H.</tp:taxon-name-part> (<tp:taxon-name-part taxon-name-part-type="subgenus" reg="Helius">H.</tp:taxon-name-part>) <tp:taxon-name-part taxon-name-part-type="species" reg="anamalaiensis">anamalaiensis</tp:taxon-name-part></tp:taxon-name> Alexander, 1967 <bold>b</bold><tp:taxon-name><tp:taxon-name-part taxon-name-part-type="genus" reg="Helius">H.</tp:taxon-name-part> (<tp:taxon-name-part taxon-name-part-type="subgenus" reg="Helius">H.</tp:taxon-name-part>) <tp:taxon-name-part taxon-name-part-type="species" reg="apophysalis">apophysalis</tp:taxon-name-part></tp:taxon-name> Alexander, 1967 <bold>c</bold><tp:taxon-name><tp:taxon-name-part taxon-name-part-type="genus" reg="Helius">H.</tp:taxon-name-part> (<tp:taxon-name-part taxon-name-part-type="subgenus" reg="Helius">H.</tp:taxon-name-part>) <tp:taxon-name-part taxon-name-part-type="species" reg="arunachalus">arunachalus</tp:taxon-name-part></tp:taxon-name> Alexander, 1975 <bold>d</bold><tp:taxon-name><tp:taxon-name-part taxon-name-part-type="genus" reg="Helius">H.</tp:taxon-name-part> (<tp:taxon-name-part taxon-name-part-type="subgenus" reg="Helius">H.</tp:taxon-name-part>) <tp:taxon-name-part taxon-name-part-type="species" reg="attenuatus">attenuatus</tp:taxon-name-part></tp:taxon-name> (Alexander, 1929) <bold>e</bold><tp:taxon-name><tp:taxon-name-part taxon-name-part-type="genus" reg="Helius">H.</tp:taxon-name-part> (<tp:taxon-name-part taxon-name-part-type="subgenus" reg="Helius">H.</tp:taxon-name-part>) <tp:taxon-name-part taxon-name-part-type="species" reg="catreus">catreus</tp:taxon-name-part></tp:taxon-name> Alexander, 1967 <bold>f</bold><tp:taxon-name><tp:taxon-name-part taxon-name-part-type="genus" reg="Helius">H.</tp:taxon-name-part> (<tp:taxon-name-part taxon-name-part-type="subgenus" reg="Helius">H.</tp:taxon-name-part>) <tp:taxon-name-part taxon-name-part-type="species" reg="costosetosus">costosetosus</tp:taxon-name-part></tp:taxon-name> Alexander, 1932 <bold>g</bold><tp:taxon-name><tp:taxon-name-part taxon-name-part-type="genus" reg="Helius">H.</tp:taxon-name-part> (<tp:taxon-name-part taxon-name-part-type="subgenus" reg="Helius">H.</tp:taxon-name-part>) <tp:taxon-name-part taxon-name-part-type="species" reg="franckianus">franckianus</tp:taxon-name-part></tp:taxon-name> (Alexander, 1940) <bold>h</bold><tp:taxon-name><tp:taxon-name-part taxon-name-part-type="genus" reg="Helius">H.</tp:taxon-name-part> (<tp:taxon-name-part taxon-name-part-type="subgenus" reg="Helius">H.</tp:taxon-name-part>) <tp:taxon-name-part taxon-name-part-type="species" reg="fuscoangustus">fuscoangustus</tp:taxon-name-part></tp:taxon-name> Alexander, 1967 <bold>i</bold><tp:taxon-name><tp:taxon-name-part taxon-name-part-type="genus" reg="Helius">H.</tp:taxon-name-part> (<tp:taxon-name-part taxon-name-part-type="subgenus" reg="Helius">H.</tp:taxon-name-part>) <tp:taxon-name-part taxon-name-part-type="species" reg="garcianus">garcianus</tp:taxon-name-part></tp:taxon-name> Alexander, 1972 <bold>j</bold><tp:taxon-name><tp:taxon-name-part taxon-name-part-type="genus" reg="Helius">H.</tp:taxon-name-part> (<tp:taxon-name-part taxon-name-part-type="subgenus" reg="Helius">H.</tp:taxon-name-part>) <tp:taxon-name-part taxon-name-part-type="species" reg="haemorrhoidalis">haemorrhoidalis</tp:taxon-name-part></tp:taxon-name> (Alexander, 1937) <bold>k</bold><tp:taxon-name><tp:taxon-name-part taxon-name-part-type="genus" reg="Helius">H.</tp:taxon-name-part> (<tp:taxon-name-part taxon-name-part-type="subgenus" reg="Helius">H.</tp:taxon-name-part>) <tp:taxon-name-part taxon-name-part-type="species" reg="oxystylus">oxystylus</tp:taxon-name-part></tp:taxon-name> (Alexander, 1967) <bold>l</bold><tp:taxon-name><tp:taxon-name-part taxon-name-part-type="genus" reg="Helius">H.</tp:taxon-name-part> (<tp:taxon-name-part taxon-name-part-type="subgenus" reg="Helius">H.</tp:taxon-name-part>) <tp:taxon-name-part taxon-name-part-type="species" reg="perflavens">perflavens</tp:taxon-name-part></tp:taxon-name> Alexander, 1964 <bold>m</bold><tp:taxon-name><tp:taxon-name-part taxon-name-part-type="genus" reg="Helius">H.</tp:taxon-name-part> (<tp:taxon-name-part taxon-name-part-type="subgenus" reg="Helius">H.</tp:taxon-name-part>) <tp:taxon-name-part taxon-name-part-type="species" reg="pluto">pluto</tp:taxon-name-part></tp:taxon-name> (Alexander, 1932) <bold>n</bold><tp:taxon-name><tp:taxon-name-part taxon-name-part-type="genus" reg="Helius">H.</tp:taxon-name-part> (<tp:taxon-name-part taxon-name-part-type="subgenus" reg="Helius">H.</tp:taxon-name-part>) <tp:taxon-name-part taxon-name-part-type="species" reg="serenus">serenus</tp:taxon-name-part></tp:taxon-name> Alexander, 1967 <bold>o</bold><tp:taxon-name><tp:taxon-name-part taxon-name-part-type="genus" reg="Helius">H.</tp:taxon-name-part> (<tp:taxon-name-part taxon-name-part-type="subgenus" reg="Helius">H.</tp:taxon-name-part>) <tp:taxon-name-part taxon-name-part-type="species" reg="tanyrhinus">tanyrhinus</tp:taxon-name-part></tp:taxon-name> Alexander, 1964 <bold>p</bold><tp:taxon-name><tp:taxon-name-part taxon-name-part-type="genus" reg="Helius">H.</tp:taxon-name-part> (<tp:taxon-name-part taxon-name-part-type="subgenus" reg="Helius">H.</tp:taxon-name-part>) <tp:taxon-name-part taxon-name-part-type="species" reg="taos">taos</tp:taxon-name-part></tp:taxon-name> Alexander, 1967 <bold>q</bold><tp:taxon-name><tp:taxon-name-part taxon-name-part-type="genus" reg="Helius">H.</tp:taxon-name-part> (<tp:taxon-name-part taxon-name-part-type="subgenus" reg="Helius">H.</tp:taxon-name-part>) <tp:taxon-name-part taxon-name-part-type="species" reg="tienmuanus">tienmuanus</tp:taxon-name-part></tp:taxon-name> (Alexander, 1940) <bold>r</bold><tp:taxon-name><tp:taxon-name-part taxon-name-part-type="genus" reg="Helius">H.</tp:taxon-name-part> (<tp:taxon-name-part taxon-name-part-type="subgenus" reg="Helius">H.</tp:taxon-name-part>) <tp:taxon-name-part taxon-name-part-type="species" reg="verticillatus">verticillatus</tp:taxon-name-part></tp:taxon-name> Alexander, 1967. After <xref ref-type="bibr" rid="B5">Alexander 1929a</xref> (<bold>d</bold>), 1932a (<bold>f</bold>), 1932b (<bold>m</bold>), 1937 (<bold>j</bold>), 1940a (<bold>g</bold>), 1940b (<bold>q</bold>), 1964 (<bold>l, o</bold>), 1967 (<bold>a, b, e, h, k, n, p, r</bold>), 1972 (<bold>i</bold>), 1975 (<bold>c</bold>).</p></caption><graphic xmlns:xlink="http://www.w3.org/1999/xlink" xlink:href="zookeys-1168-131_article-104106__-g004.jpg" position="float" orientation="portrait" xlink:type="simple" id="oo_869465.jpg"><uri content-type="original_file" xlink:type="simple">https://binary.pensoft.net/fig/869465</uri></graphic></fig><p>Only <tp:taxon-name><tp:taxon-name-part taxon-name-part-type="genus" reg="Helius">H.</tp:taxon-name-part> (<tp:taxon-name-part taxon-name-part-type="subgenus" reg="Helius">H.</tp:taxon-name-part>) <tp:taxon-name-part taxon-name-part-type="species" reg="attenuatus">attenuatus</tp:taxon-name-part></tp:taxon-name> and the new species have similar outgrowth of interbase with tip flattened (Figs <xref ref-type="fig" rid="F3">3f, g</xref>, <xref ref-type="fig" rid="F4">4d</xref>), but the new species have tip nearly beak-shaped in lateral aspect while <tp:taxon-name><tp:taxon-name-part taxon-name-part-type="genus" reg="Helius">H.</tp:taxon-name-part> (<tp:taxon-name-part taxon-name-part-type="subgenus" reg="Helius">H.</tp:taxon-name-part>) <tp:taxon-name-part taxon-name-part-type="species" reg="attenuatus">attenuatus</tp:taxon-name-part></tp:taxon-name> has tip rounded. <tp:taxon-name><tp:taxon-name-part taxon-name-part-type="genus" reg="Helius">Helius</tp:taxon-name-part> (<tp:taxon-name-part taxon-name-part-type="subgenus" reg="Helius">H.</tp:taxon-name-part>) <tp:taxon-name-part taxon-name-part-type="species" reg="damingshanus">damingshanus</tp:taxon-name-part></tp:taxon-name> sp. nov. can be also distinguished by the pale brown prescutum and presutural scutum having a narrow median darker line (Fig. <xref ref-type="fig" rid="F2">2c</xref>), the brownish yellow abdomen with darker terminal segments (Fig. <xref ref-type="fig" rid="F2">2a</xref>), and the inner spine of the outer gonostylus being flat apically (Fig. <xref ref-type="fig" rid="F3">3e</xref>). In <tp:taxon-name><tp:taxon-name-part taxon-name-part-type="genus" reg="Helius">H.</tp:taxon-name-part> (<tp:taxon-name-part taxon-name-part-type="subgenus" reg="Helius">H.</tp:taxon-name-part>) <tp:taxon-name-part taxon-name-part-type="species" reg="attenuatus">attenuatus</tp:taxon-name-part></tp:taxon-name>, the prescutum and presutural scutum is uniformly brownish black, the abdomen is uniformly black (<xref ref-type="bibr" rid="B5">Alexander 1929a</xref>), and the inner spine of the outer gonostylus is acute apically (Fig. <xref ref-type="fig" rid="F4">4d</xref>). In addition, in <tp:taxon-name><tp:taxon-name-part taxon-name-part-type="genus" reg="Helius">H.</tp:taxon-name-part> (<tp:taxon-name-part taxon-name-part-type="subgenus" reg="Helius">H.</tp:taxon-name-part>) <tp:taxon-name-part taxon-name-part-type="species" reg="attenuatus">attenuatus</tp:taxon-name-part></tp:taxon-name>, the body color is generally darker (<xref ref-type="bibr" rid="B5">Alexander 1929a</xref>), and the outgrowth of the interbase is more expanded (Fig. <xref ref-type="fig" rid="F4">4d</xref>).</p></tp:treatment-sec><ref-list><ref id="B35"><mixed-citation xmlns:xlink="http://www.w3.org/1999/xlink" xlink:type="simple"><person-group><name name-style="western"><surname>Ribeiro</surname><given-names>GC</given-names></name></person-group> (<year>2006</year>) <article-title>Homology of the gonostylus parts in crane flies, with emphasis on the families <tp:taxon-name><tp:taxon-name-part taxon-name-part-type="family">Tipulidae</tp:taxon-name-part></tp:taxon-name> and <tp:taxon-name><tp:taxon-name-part taxon-name-part-type="family">Limoniidae</tp:taxon-name-part></tp:taxon-name> (<tp:taxon-name><tp:taxon-name-part taxon-name-part-type="order">Diptera</tp:taxon-name-part></tp:taxon-name>: <tp:taxon-name><tp:taxon-name-part taxon-name-part-type="infraorder">Tipulomorpha</tp:taxon-name-part></tp:taxon-name>).</article-title><source>Zootaxa</source><volume>1110</volume>(<issue>1</issue>): <fpage>47</fpage>–<lpage>57</lpage>. <ext-link xlink:href="10.11646/zootaxa.1110.1.5" ext-link-type="doi" xlink:type="simple">https://doi.org/10.11646/zootaxa.1110.1.5</ext-link></mixed-citation></ref><ref id="B5"><mixed-citation xmlns:xlink="http://www.w3.org/1999/xlink" xlink:type="simple"><person-group><name name-style="western"><surname>Alexander</surname><given-names>CP</given-names></name></person-group> (<year>1929a</year>) <article-title>New or little-known <tp:taxon-name><tp:taxon-name-part taxon-name-part-type="family">Tipulidae</tp:taxon-name-part></tp:taxon-name> from eastern Asia (<tp:taxon-name><tp:taxon-name-part taxon-name-part-type="order">Diptera</tp:taxon-name-part></tp:taxon-name>). IV.</article-title><source>Philippine Journal of Science</source><volume>40</volume>: <fpage>317</fpage>–<lpage>348</lpage>.</mixed-citation></ref></ref-list></tp:taxon-treatment>
