# Supplementary material for: ﻿First records of the crane fly genus Helius Lepeletier & Serville (Diptera, Limoniidae) in Guangxi, China with description of one new species
Source: Zookeys. 2023 Jun 27;1168:131–49. doi: 10.3897/zookeys.1168.104106 (PMC10320555; doi:10.3897/zookeys.1168.104106)
Supplement: XML Treatment for Helius (Helius) nipponensis [file zookeys.1168.104106-treatment3.xml]

<!DOCTYPE tp:taxon-treatment
  PUBLIC "-//TaxonX//DTD Taxonomic Treatment Publishing DTD v0 20100105//EN" "tax-treatment-NSO.dtd">
<tp:taxon-treatment xmlns:tp="http://www.plazi.org/taxpub"><tp:treatment-meta><kwd-group><label>Taxon classification</label><kwd>
                <named-content content-type="kingdom">Animalia</named-content>
              </kwd><kwd>
                <named-content content-type="order">Diptera</named-content>
              </kwd><kwd>
                <named-content content-type="family">Limoniidae</named-content>
              </kwd></kwd-group><mixed-citation publication-type="journal"><person-group><name><surname>Xu</surname><given-names>Yuanyuan</given-names></name><name><surname>Zhang</surname><given-names>Shenglin</given-names></name><name><surname>Wang</surname><given-names>Guoquan</given-names></name><name><surname>Yang</surname><given-names>Ding</given-names></name><name><surname>Zhang</surname><given-names>Xiao</given-names></name></person-group><article-title>﻿First records of the crane fly genus <italic><tp:taxon-name><tp:taxon-name-part taxon-name-part-type="genus" reg="Helius">Helius</tp:taxon-name-part></tp:taxon-name></italic> Lepeletier &amp; Serville (<tp:taxon-name><tp:taxon-name-part taxon-name-part-type="order">Diptera</tp:taxon-name-part></tp:taxon-name>, <tp:taxon-name><tp:taxon-name-part taxon-name-part-type="family">Limoniidae</tp:taxon-name-part></tp:taxon-name>) in Guangxi, China with description of one new species</article-title><source>Zookeys</source><day>27</day><month>06</month><year>2023</year><volume>1168</volume><fpage>131</fpage><lpage>149</lpage><pub-id pub-id-type="doi">10.3897/zookeys.1168.104106</pub-id></mixed-citation></tp:treatment-meta><tp:nomenclature><label>﻿</label><tp:taxon-name><object-id xmlns:xlink="http://www.w3.org/1999/xlink" content-type="arpha" xlink:type="simple">206AA9C3-953F-567B-B062-B5618012A1A3</object-id><tp:taxon-name-part taxon-name-part-type="genus" reg="Helius">Helius</tp:taxon-name-part> (<tp:taxon-name-part taxon-name-part-type="subgenus" reg="Helius">Helius</tp:taxon-name-part>) <tp:taxon-name-part taxon-name-part-type="species" reg="nipponensis">nipponensis</tp:taxon-name-part></tp:taxon-name><tp:taxon-authority>(Alexander, 1913)</tp:taxon-authority><xref ref-type="fig" rid="F5">Figs 5</xref><xref ref-type="fig" rid="F6">, 6</xref><tp:nomenclature-citation-list><tp:nomenclature-citation><tp:taxon-name>
                  <tp:taxon-name-part taxon-name-part-type="genus" reg="Rhamphidia">Rhamphidia</tp:taxon-name-part>
                  <tp:taxon-name-part taxon-name-part-type="species" reg="nipponensis">nipponensis</tp:taxon-name-part>
                </tp:taxon-name><comment>Alexander, 1913: 207. Type locality: Japan, Tokyo.</comment></tp:nomenclature-citation><tp:nomenclature-citation><tp:taxon-name>
                  <tp:taxon-name-part taxon-name-part-type="genus" reg="Rhamphidia">Rhamphidia</tp:taxon-name-part>
                  <tp:taxon-name-part taxon-name-part-type="species" reg="nipponensis">nipponensis</tp:taxon-name-part>
                </tp:taxon-name><comment>: <xref ref-type="bibr" rid="B2">Alexander 1920</xref>: 8.</comment></tp:nomenclature-citation><tp:nomenclature-citation><tp:taxon-name>
                  <tp:taxon-name-part taxon-name-part-type="genus" reg="Helius">Helius</tp:taxon-name-part>
                  <tp:taxon-name-part taxon-name-part-type="species" reg="nipponensis">nipponensis</tp:taxon-name-part>
                </tp:taxon-name><comment>: <xref ref-type="bibr" rid="B6">Alexander 1929b</xref>: 532.</comment></tp:nomenclature-citation><tp:nomenclature-citation><tp:taxon-name><tp:taxon-name-part taxon-name-part-type="genus" reg="Helius">Helius</tp:taxon-name-part> (<tp:taxon-name-part taxon-name-part-type="subgenus" reg="Helius">Helius</tp:taxon-name-part>) <tp:taxon-name-part taxon-name-part-type="species" reg="nipponensis">nipponensis</tp:taxon-name-part></tp:taxon-name><comment>: <xref ref-type="bibr" rid="B34">Podenas et al. 2015</xref>: 78.</comment></tp:nomenclature-citation></tp:nomenclature-citation-list></tp:nomenclature><tp:treatment-sec sec-type="material" id="SECID0E4NBG"><title>Specimens examined.</title><p>China • 1 ♂, 1 ♀; Guangxi Zhuang Autonomous Region, Jinxiuyao Autonomous County, Mount Dayaoshan, Silver Fir Park; 1170 m a.s.l.; 21 July 2015; Yan Li leg.; light trap; <named-content xmlns:xlink="http://www.w3.org/1999/xlink" content-type="dwc:institutional_code" xlink:title="Entomological Museum of China Agricultural University" xlink:href="http://grbio.org/institution/china-agricultural-university" xlink:type="simple">CAU</named-content>.</p></tp:treatment-sec><tp:treatment-sec sec-type="diagnosis" id="SECID0EHOBG"><title>Diagnosis.</title><p>Antenna with basal flagellomeres cylindrical. Rostrum about equal in length to remainder of head. Prescutum and presutural scutum brownish yellow with three broad brown stripes; median stripe longest, broadest, darker in front; lateral stripes extending onto lobes of postsutural scutum. Femora of legs brownish yellow to brown. Wing with stigma very indistinct; <abbrev xmlns:xlink="http://www.w3.org/1999/xlink" xlink:title="subcostal vein" id="ABBRID0ENOBG" xlink:type="simple">Sc</abbrev> ending near fork of <abbrev xmlns:xlink="http://www.w3.org/1999/xlink" xlink:title="radial sector" id="ABBRID0EROBG" xlink:type="simple">Rs</abbrev>; <abbrev xmlns:xlink="http://www.w3.org/1999/xlink" xlink:title="media-cubital crossvein" id="ABBRID0EVOBG" xlink:type="simple">m-cu</abbrev> beyond fork of M. Outer gonostylus curved with subtip slightly expanded; outer spine small, inner spine large and bent outwards. Interbase horn-like. Aedeagus straight.</p></tp:treatment-sec><tp:treatment-sec sec-type="description" id="SECID0EZOBG"><title>Description.</title><p><bold>Male</bold> (Fig. <xref ref-type="fig" rid="F5">5a</xref>). Body length 6.7 mm (excluding rostrum), wing length 7.0 mm, rostrum length 0.5 mm.</p><fig id="F5" position="float" orientation="portrait"><object-id xmlns:xlink="http://www.w3.org/1999/xlink" content-type="doi" xlink:type="simple">10.3897/zookeys.1168.104106.figure5</object-id><object-id xmlns:xlink="http://www.w3.org/1999/xlink" content-type="arpha" xlink:type="simple">807BB00C-D377-5292-B062-BD1602AF59E1</object-id><label>Figure 5.</label><caption><p><tp:taxon-name><tp:taxon-name-part taxon-name-part-type="genus" reg="Helius">Helius</tp:taxon-name-part> (<tp:taxon-name-part taxon-name-part-type="subgenus" reg="Helius">Helius</tp:taxon-name-part>) <tp:taxon-name-part taxon-name-part-type="species" reg="nipponensis">nipponensis</tp:taxon-name-part></tp:taxon-name> (Alexander, 1913) <bold>a</bold> habitus of male, lateral view <bold>b</bold> male head, lateral view <bold>c</bold> male thorax, dorsal view <bold>d</bold> male wing <bold>e</bold> female ovipositor, lateral view. Scale bars: 2.0 mm (<bold>a</bold>); 0.5 mm (<bold>b, c</bold>); 1.0 mm (<bold>d</bold>); 0.4 mm (<bold>e</bold>).</p></caption><graphic xmlns:xlink="http://www.w3.org/1999/xlink" xlink:href="zookeys-1168-131_article-104106__-g005.jpg" position="float" orientation="portrait" xlink:type="simple" id="oo_869466.jpg"><uri content-type="original_file" xlink:type="simple">https://binary.pensoft.net/fig/869466</uri></graphic></fig><p><bold><italic>Head</italic></bold> (Fig. <xref ref-type="fig" rid="F5">5b</xref>). Dark brown. Setae on head brownish black. Antenna brown. Scape long cylindrical, twice as long as wide; pedicel oval; flagellomeres cylindrical, verticils brownish black, not exceeding flagellomere in length. Rostrum about equal in length to remainder of head, brown with brownish black setae. Palpus pale brown with dark brown setae.</p><p><bold><italic>Thorax</italic></bold> (Fig. <xref ref-type="fig" rid="F5">5c</xref>). Pronotum dark brown with two sides brownish yellow. Prescutum and presutural scutum brownish yellow with three broad brown stripes; median stripe longest, broadest, darker in front; lateral stripes extending onto lobes of postsutural scutum. Postsutural scutum dark brown, middle area pale brownish yellow, each lobe with a yellow spot. Scutellum brown with margins paler. Mediotergite dark brown. Pleuron (Fig. <xref ref-type="fig" rid="F5">5a</xref>) brownish yellow with anepisternum brown. Setae on thorax dark brown. Fore and mid coxae pale brownish yellow, hind coxa yellow; trochanters pale brownish yellow, tips narrowly black; femora brownish yellow to brown; tibiae and tarsi brown. Setae on legs dark brown. Wing (Fig. <xref ref-type="fig" rid="F5">5d</xref>) tinged with yellow. Stigma very indistinct. Veins pale brown. Venation: <abbrev xmlns:xlink="http://www.w3.org/1999/xlink" xlink:title="subcostal vein" id="ABBRID0EQRBG" xlink:type="simple">Sc</abbrev> long, ending opposite fork of <abbrev xmlns:xlink="http://www.w3.org/1999/xlink" xlink:title="radial sector" id="ABBRID0EURBG" xlink:type="simple">Rs</abbrev>; <abbrev xmlns:xlink="http://www.w3.org/1999/xlink" xlink:title="subcostal-radial crossvein" id="ABBRID0EYRBG" xlink:type="simple">sc-r</abbrev> close to tip of <abbrev xmlns:xlink="http://www.w3.org/1999/xlink" xlink:title="subcostal vein" id="ABBRID0E3RBG" xlink:type="simple">Sc</abbrev>; distance between tips of R<sub>4</sub> and R<sub>5</sub> about 2.5 times as long as distance between tips of R<sub>1</sub> and R<sub>4</sub>; cell <abbrev xmlns:xlink="http://www.w3.org/1999/xlink" xlink:title="discal medial cell" id="ABBRID0EISBG" xlink:type="simple">dm</abbrev> about twice as long as wide; <abbrev xmlns:xlink="http://www.w3.org/1999/xlink" xlink:title="media-cubital crossvein" id="ABBRID0EMSBG" xlink:type="simple">m-cu</abbrev> more than 1/3 its length beyond fork of M, near 1/4 of cell <abbrev xmlns:xlink="http://www.w3.org/1999/xlink" xlink:title="discal medial cell" id="ABBRID0EQSBG" xlink:type="simple">dm</abbrev>. Halter pale yellow with knob darker.</p><p><bold><italic>Abdomen</italic></bold> (Fig. <xref ref-type="fig" rid="F5">5a</xref>). Tergites dark brownish yellow. Sternites brownish yellow with sternite 1 paler. Setae on abdomen brown.</p><p><bold><italic>Hypopygium</italic></bold> (Fig. <xref ref-type="fig" rid="F6">6</xref>). Yellow. Posterior margin of tergite 9 with a V-shaped emargination (Fig. <xref ref-type="fig" rid="F6">6a</xref>). Gonocoxite conical, outer side with long brown setae (Fig. <xref ref-type="fig" rid="F6">6a, b</xref>). Outer gonostylus curved with subtip slightly expanded; tip blackened and bispinous, outer spine small, inner spine large and bent outwards (Fig. <xref ref-type="fig" rid="F6">6a, b, e</xref>). Inner gonostylus curved, broad at basal half (Fig. <xref ref-type="fig" rid="F6">6a, b, e</xref>). Aedeagal complex with semen pump spherical (Fig. <xref ref-type="fig" rid="F6">6c, d</xref>), ejaculatory apodeme short and flattened (Fig. <xref ref-type="fig" rid="F6">6c, d</xref>); aedeagus straight, rod-shaped (Fig. <xref ref-type="fig" rid="F6">6a–d</xref>). Parameres medially fused and expanded, basal parts short, apical elongated with tip bent outwards. Interbase horn-like (Fig. <xref ref-type="fig" rid="F6">6c, d, f</xref>).</p><fig id="F6" position="float" orientation="portrait"><object-id xmlns:xlink="http://www.w3.org/1999/xlink" content-type="doi" xlink:type="simple">10.3897/zookeys.1168.104106.figure6</object-id><object-id xmlns:xlink="http://www.w3.org/1999/xlink" content-type="arpha" xlink:type="simple">CC7733FC-2540-5EF9-A1AC-E5AFAD2BC13C</object-id><label>Figure 6.</label><caption><p><tp:taxon-name><tp:taxon-name-part taxon-name-part-type="genus" reg="Helius">Helius</tp:taxon-name-part> (<tp:taxon-name-part taxon-name-part-type="subgenus" reg="Helius">Helius</tp:taxon-name-part>) <tp:taxon-name-part taxon-name-part-type="species" reg="nipponensis">nipponensis</tp:taxon-name-part></tp:taxon-name> (Alexander, 1913) <bold>a</bold> male hypopygium, dorsal view <bold>b</bold> male hypopygium, ventral view <bold>c</bold> aedeagal complex, dorsal view <bold>d</bold> aedeagal complex, ventral view <bold>e</bold> gonostyli, dorsal view <bold>f</bold> interbase, dorsal view. Scale bars: 0.2 mm (<bold>a, b</bold>); 0.1 mm (<bold>c, d, e</bold>); 0.05 mm (<bold>f</bold>).</p></caption><graphic xmlns:xlink="http://www.w3.org/1999/xlink" xlink:href="zookeys-1168-131_article-104106__-g006.jpg" position="float" orientation="portrait" xlink:type="simple" id="oo_869467.jpg"><uri content-type="original_file" xlink:type="simple">https://binary.pensoft.net/fig/869467</uri></graphic></fig><p><bold>Female.</bold> Body length 7.3 mm (excluding rostrum), wing length 6.5 mm, rostrum length 0.4 mm. Generally similar to male by body coloration. Ovipositor (Fig. <xref ref-type="fig" rid="F5">5e</xref>) with tergite 10 pale brownish yellow. Cercus pale brownish yellow with dorsal area darker, distal part curved dorsally, tip acute. Sternite 8 yellow. Hypogynial valve pale brownish yellow with middle area yellow, tip reaching approximately 1/3 of cercus.</p></tp:treatment-sec><tp:treatment-sec sec-type="distribution" id="SECID0E6VBG"><title>Distribution.</title><p>China (Guangxi, Zhejiang); South Korea; Japan.</p></tp:treatment-sec><tp:treatment-sec sec-type="remarks" id="SECID0EEWBG"><title>Remarks.</title><p><tp:taxon-name><tp:taxon-name-part taxon-name-part-type="genus" reg="Helius">Helius</tp:taxon-name-part> (<tp:taxon-name-part taxon-name-part-type="subgenus" reg="Helius">H.</tp:taxon-name-part>) <tp:taxon-name-part taxon-name-part-type="species" reg="nipponensis">nipponensis</tp:taxon-name-part></tp:taxon-name> is distributed in China, South Korea and Japan (<xref ref-type="bibr" rid="B33">Oosterbroek 2023</xref>). In China, this species was previously known in Zhejiang (<xref ref-type="bibr" rid="B34">Podenas et al. 2015</xref>) and is now recorded in Guangxi for the first time. For descriptions and illustrations of this species, also see <xref ref-type="bibr" rid="B1">Alexander (1913</xref>, <xref ref-type="bibr" rid="B2">1920</xref>, <xref ref-type="bibr" rid="B6">1929b</xref>) and <xref ref-type="bibr" rid="B34">Podenas et al. (2015)</xref>.</p></tp:treatment-sec><ref-list><ref id="B2"><mixed-citation xmlns:xlink="http://www.w3.org/1999/xlink" xlink:type="simple"><person-group><name name-style="western"><surname>Alexander</surname><given-names>CP</given-names></name></person-group> (<year>1920</year>) <article-title>New or little-known crane-flies from Japan (<tp:taxon-name><tp:taxon-name-part taxon-name-part-type="family">Tipulidae</tp:taxon-name-part></tp:taxon-name>, <tp:taxon-name><tp:taxon-name-part taxon-name-part-type="order">Diptera</tp:taxon-name-part></tp:taxon-name>).</article-title><source>Transactions of the American Entomological Society</source><volume>46</volume>: <fpage>1</fpage>–<lpage>26</lpage>. <ext-link xlink:href="10.5962/p.272125" ext-link-type="doi" xlink:type="simple">https://doi.org/10.5962/p.272125</ext-link></mixed-citation></ref><ref id="B6"><mixed-citation xmlns:xlink="http://www.w3.org/1999/xlink" xlink:type="simple"><person-group><name name-style="western"><surname>Alexander</surname><given-names>CP</given-names></name></person-group> (<year>1929b</year>) <article-title>New or little-known <tp:taxon-name><tp:taxon-name-part taxon-name-part-type="family">Tipulidae</tp:taxon-name-part></tp:taxon-name> from eastern Asia (<tp:taxon-name><tp:taxon-name-part taxon-name-part-type="order">Diptera</tp:taxon-name-part></tp:taxon-name>). V.</article-title><source>Philippine Journal of Science</source><volume>40</volume>: <fpage>519</fpage>–<lpage>547</lpage>.</mixed-citation></ref><ref id="B34"><mixed-citation xmlns:xlink="http://www.w3.org/1999/xlink" xlink:type="simple"><person-group><name name-style="western"><surname>Podenas</surname><given-names>S</given-names></name><name name-style="western"><surname>Byun</surname><given-names>HW</given-names></name><name name-style="western"><surname>Kim</surname><given-names>SK</given-names></name></person-group> (<year>2015</year>) <article-title><tp:taxon-name><tp:taxon-name-part taxon-name-part-type="subfamily">Limoniinae</tp:taxon-name-part></tp:taxon-name> crane flies (<tp:taxon-name><tp:taxon-name-part taxon-name-part-type="order">Diptera</tp:taxon-name-part></tp:taxon-name>: <tp:taxon-name><tp:taxon-name-part taxon-name-part-type="family">Limoniidae</tp:taxon-name-part></tp:taxon-name>) new to Korea.</article-title><source>Journal of Species Research</source><volume>4</volume>(<issue>2</issue>): <fpage>61</fpage>–<lpage>96</lpage>. <ext-link xlink:href="10.12651/JSR.2015.4.2.061" ext-link-type="doi" xlink:type="simple">https://doi.org/10.12651/JSR.2015.4.2.061</ext-link></mixed-citation></ref><ref id="B33"><mixed-citation xmlns:xlink="http://www.w3.org/1999/xlink" xlink:type="simple"><person-group><name name-style="western"><surname>Oosterbroek</surname><given-names>P</given-names></name></person-group> (<year>2023</year>) Catalogue of the Craneflies of the World (<tp:taxon-name><tp:taxon-name-part taxon-name-part-type="order">Diptera</tp:taxon-name-part></tp:taxon-name>, <tp:taxon-name><tp:taxon-name-part taxon-name-part-type="superfamily">Tipuloidea</tp:taxon-name-part></tp:taxon-name>: <tp:taxon-name><tp:taxon-name-part taxon-name-part-type="family">Pediciidae</tp:taxon-name-part></tp:taxon-name>, <tp:taxon-name><tp:taxon-name-part taxon-name-part-type="family">Limoniidae</tp:taxon-name-part></tp:taxon-name>, <tp:taxon-name><tp:taxon-name-part taxon-name-part-type="family">Cylindrotomidae</tp:taxon-name-part></tp:taxon-name>, <tp:taxon-name><tp:taxon-name-part taxon-name-part-type="family">Tipulidae</tp:taxon-name-part></tp:taxon-name>). [Available from] <ext-link xlink:href="http://ccw.naturalis.nl/" ext-link-type="uri" xlink:type="simple">http://ccw.naturalis.nl/</ext-link> [accessed 8 May 2023]</mixed-citation></ref><ref id="B1"><mixed-citation xmlns:xlink="http://www.w3.org/1999/xlink" xlink:type="simple"><person-group><name name-style="western"><surname>Alexander</surname><given-names>CP</given-names></name></person-group> (<year>1913</year>) <article-title>Report on a collection of Japanese crane-flies (<tp:taxon-name><tp:taxon-name-part taxon-name-part-type="family">Tipulidae</tp:taxon-name-part></tp:taxon-name>), with a key to the species of <italic><tp:taxon-name><tp:taxon-name-part taxon-name-part-type="genus">Ptychoptera</tp:taxon-name-part></tp:taxon-name></italic>.</article-title><source>Canadian Entomologist</source><volume>45</volume>(<issue>7</issue>): <fpage>197</fpage>–<lpage>210</lpage>. <ext-link xlink:href="10.4039/Ent45197-7" ext-link-type="doi" xlink:type="simple">https://doi.org/10.4039/Ent45197-7</ext-link></mixed-citation></ref></ref-list></tp:taxon-treatment>
