# Supplementary material for: ﻿First records of the crane fly genus Helius Lepeletier & Serville (Diptera, Limoniidae) in Guangxi, China with description of one new species
Source: Zookeys. 2023 Jun 27;1168:131–49. doi: 10.3897/zookeys.1168.104106 (PMC10320555; doi:10.3897/zookeys.1168.104106)
Supplement: XML Treatment for Helius (Helius) stenorhynchusstenorhynchus [file zookeys.1168.104106-treatment4.xml]

<!DOCTYPE tp:taxon-treatment
  PUBLIC "-//TaxonX//DTD Taxonomic Treatment Publishing DTD v0 20100105//EN" "tax-treatment-NSO.dtd">
<tp:taxon-treatment xmlns:tp="http://www.plazi.org/taxpub"><tp:treatment-meta><kwd-group><label>Taxon classification</label><kwd>
                <named-content content-type="kingdom">Animalia</named-content>
              </kwd><kwd>
                <named-content content-type="order">Diptera</named-content>
              </kwd><kwd>
                <named-content content-type="family">Limoniidae</named-content>
              </kwd></kwd-group><mixed-citation publication-type="journal"><person-group><name><surname>Xu</surname><given-names>Yuanyuan</given-names></name><name><surname>Zhang</surname><given-names>Shenglin</given-names></name><name><surname>Wang</surname><given-names>Guoquan</given-names></name><name><surname>Yang</surname><given-names>Ding</given-names></name><name><surname>Zhang</surname><given-names>Xiao</given-names></name></person-group><article-title>﻿First records of the crane fly genus <italic><tp:taxon-name><tp:taxon-name-part taxon-name-part-type="genus" reg="Helius">Helius</tp:taxon-name-part></tp:taxon-name></italic> Lepeletier &amp; Serville (<tp:taxon-name><tp:taxon-name-part taxon-name-part-type="order">Diptera</tp:taxon-name-part></tp:taxon-name>, <tp:taxon-name><tp:taxon-name-part taxon-name-part-type="family">Limoniidae</tp:taxon-name-part></tp:taxon-name>) in Guangxi, China with description of one new species</article-title><source>Zookeys</source><day>27</day><month>06</month><year>2023</year><volume>1168</volume><fpage>131</fpage><lpage>149</lpage><pub-id pub-id-type="doi">10.3897/zookeys.1168.104106</pub-id></mixed-citation></tp:treatment-meta><tp:nomenclature><label>﻿</label><tp:taxon-name><object-id xmlns:xlink="http://www.w3.org/1999/xlink" content-type="arpha" xlink:type="simple">60D8C8EB-2FF8-5FBD-B70D-A551D517E0E6</object-id><tp:taxon-name-part taxon-name-part-type="genus" reg="Helius">Helius</tp:taxon-name-part> (<tp:taxon-name-part taxon-name-part-type="subgenus" reg="Helius">Helius</tp:taxon-name-part>) <tp:taxon-name-part taxon-name-part-type="species" reg="stenorhynchus">stenorhynchus</tp:taxon-name-part><tp:taxon-name-part taxon-name-part-type="subspecies" reg="stenorhynchus">stenorhynchus</tp:taxon-name-part></tp:taxon-name><tp:taxon-authority>Alexander, 1954</tp:taxon-authority><xref ref-type="fig" rid="F7">Figs 7</xref><xref ref-type="fig" rid="F8">, 8</xref><tp:nomenclature-citation-list><tp:nomenclature-citation><tp:taxon-name><tp:taxon-name-part taxon-name-part-type="genus" reg="Helius">Helius</tp:taxon-name-part> (<tp:taxon-name-part taxon-name-part-type="subgenus" reg="Helius">Helius</tp:taxon-name-part>) <tp:taxon-name-part taxon-name-part-type="species" reg="stenorhynchus">stenorhynchus</tp:taxon-name-part></tp:taxon-name><comment>Alexander, 1954: 161. Type locality: Myanmar, Kambaiti.</comment></tp:nomenclature-citation></tp:nomenclature-citation-list></tp:nomenclature><tp:treatment-sec sec-type="material" id="SECID0EUZBG"><title>Specimens examined.</title><p>China • 5 ♂, 2 ♀; Guangxi Zhuang Autonomous Region, Tianlin County, Cenwanglaoshan National Nature Reserve, Langping protection station; 1550 m a.s.l.; 23 May 2013; Guoquan Wang leg.; <named-content xmlns:xlink="http://www.w3.org/1999/xlink" content-type="dwc:institutional_code" xlink:title="Entomological Museum of China Agricultural University" xlink:href="http://grbio.org/institution/china-agricultural-university" xlink:type="simple">CAU</named-content>.</p></tp:treatment-sec><tp:treatment-sec sec-type="diagnosis" id="SECID0E5ZBG"><title>Diagnosis.</title><p>Antenna with basal flagellomeres oval and crowded. Rostrum unusually long and slender, about equal in length to combined head (excluding rostrum) and thorax. Prescutum and presutural scutum brownish red with an indistinct darker median line, anterior region more or less infuscated. Femora of legs yellow with narrowly darker tips. Wing with oval brown stigma and inconspicuous dark seams; <abbrev xmlns:xlink="http://www.w3.org/1999/xlink" xlink:title="subcostal vein" id="ABBRID0EE1BG" xlink:type="simple">Sc</abbrev> atrophied, <abbrev xmlns:xlink="http://www.w3.org/1999/xlink" xlink:title="subcostal-radial crossvein" id="ABBRID0EI1BG" xlink:type="simple">sc-r</abbrev> at its tip and ending slightly before fork of <abbrev xmlns:xlink="http://www.w3.org/1999/xlink" xlink:title="radial sector" id="ABBRID0EM1BG" xlink:type="simple">Rs</abbrev>; <abbrev xmlns:xlink="http://www.w3.org/1999/xlink" xlink:title="media-cubital crossvein" id="ABBRID0EQ1BG" xlink:type="simple">m-cu</abbrev> beyond fork of M. Outer gonostylus nearly straight; inner spine shorter and stouter. Interbase nearly globular with a curved, apically blackened spine-shaped outgrowth. Distal half of aedeagus curly dorsally.</p></tp:treatment-sec><tp:treatment-sec sec-type="description" id="SECID0EU1BG"><title>Description.</title><p><bold>Male</bold> (Fig. <xref ref-type="fig" rid="F7">7a</xref>). Body length 8.0–8.2 mm (excluding rostrum), wing length 7.8–8.0 mm, rostrum length 2.3–2.4 mm, antenna length 1.4–1.5 mm.</p><fig id="F7" position="float" orientation="portrait"><object-id xmlns:xlink="http://www.w3.org/1999/xlink" content-type="doi" xlink:type="simple">10.3897/zookeys.1168.104106.figure7</object-id><object-id xmlns:xlink="http://www.w3.org/1999/xlink" content-type="arpha" xlink:type="simple">B8BA32EB-2E5B-55D3-A534-D8C06D34E19A</object-id><label>Figure 7.</label><caption><p><tp:taxon-name><tp:taxon-name-part taxon-name-part-type="genus" reg="Helius">Helius</tp:taxon-name-part> (<tp:taxon-name-part taxon-name-part-type="subgenus" reg="Helius">Helius</tp:taxon-name-part>) <tp:taxon-name-part taxon-name-part-type="species" reg="stenorhynchus">stenorhynchus</tp:taxon-name-part> <tp:taxon-name-part taxon-name-part-type="subspecies" reg="stenorhynchus">stenorhynchus</tp:taxon-name-part></tp:taxon-name> Alexander, 1954 <bold>a</bold> habitus of male, lateral view <bold>b</bold> male head, lateral view <bold>c</bold> male thorax, dorsal view <bold>d</bold> male wing <bold>e</bold> female ovipositor, lateral view. Scale bars: 2.0 mm (<bold>a</bold>); 1.0 mm (<bold>b</bold>); 0.5 mm (<bold>c</bold>); 1.0 mm (<bold>d</bold>); 0.4 mm (<bold>e</bold>).</p></caption><graphic xmlns:xlink="http://www.w3.org/1999/xlink" xlink:href="zookeys-1168-131_article-104106__-g007.jpg" position="float" orientation="portrait" xlink:type="simple" id="oo_869468.jpg"><uri content-type="original_file" xlink:type="simple">https://binary.pensoft.net/fig/869468</uri></graphic></fig><p><bold><italic>Head</italic></bold> (Fig. <xref ref-type="fig" rid="F7">7b</xref>). Brownish black. Setae on head dark brown. Antenna brown, scape and pedicel brownish black, flagellomeres brown with basal segments darker. Scape long cylindrical, 3 times as long as wide; pedicel nearly oval, widened distally; basal flagellomeres oval and crowded, with short brown verticils, outer flagellomeres tapering apically and elongated, with long brown verticils that exceed length of corresponding flagellomere. Rostrum unusually long and slender, about equal in length to combined head (excluding rostrum) and thorax, brownish black with dark brown setae. Palpus pale brownish yellow with pale brown setae.</p><p><bold><italic>Thorax</italic></bold> (Fig. <xref ref-type="fig" rid="F7">7c</xref>). Pronotum brownish red with middle darker. Prescutum and presutural scutum brownish red with an indistinct darker median line, anterior region more or less infuscated. Postsutural scutum brownish red, each lobe with a small white spot. Scutellum and mediotergite dark brown. Pleuron (Fig. <xref ref-type="fig" rid="F7">7a</xref>) dark brown. Setae on thorax dark brown. Fore and mid coxae pale yellow, hind coxa paler; trochanters pale yellow, tips narrowly black; femora yellow, tips narrowly darker; tibiae and tarsi dark yellow to pale brownish yellow. Setae on legs brown. Wing (Fig. <xref ref-type="fig" rid="F7">7d</xref>) tinged with grayish yellow. Stigma oval and brown; inconspicuous dark seams on cord, outer end of cell <abbrev xmlns:xlink="http://www.w3.org/1999/xlink" xlink:title="discal medial cell" id="ABBRID0ER4BG" xlink:type="simple">dm</abbrev> and <abbrev xmlns:xlink="http://www.w3.org/1999/xlink" xlink:title="anterior branch of cubital vein" id="ABBRID0EV4BG" xlink:type="simple">CuA</abbrev>, darker on anterior cord. Veins pale brown to brown. Venation: <abbrev xmlns:xlink="http://www.w3.org/1999/xlink" xlink:title="subcostal vein" id="ABBRID0EZ4BG" xlink:type="simple">Sc</abbrev> atrophied; <abbrev xmlns:xlink="http://www.w3.org/1999/xlink" xlink:title="subcostal-radial crossvein" id="ABBRID0E44BG" xlink:type="simple">sc-r</abbrev> at tip of <abbrev xmlns:xlink="http://www.w3.org/1999/xlink" xlink:title="subcostal vein" id="ABBRID0EB5BG" xlink:type="simple">Sc</abbrev>, ending slightly before fork of <abbrev xmlns:xlink="http://www.w3.org/1999/xlink" xlink:title="radial sector" id="ABBRID0EF5BG" xlink:type="simple">Rs</abbrev>; distance between tips of R<sub>4</sub> and R<sub>5</sub> 3–4 times as long as distance between tips of R<sub>1</sub> and R<sub>4</sub>; cell <abbrev xmlns:xlink="http://www.w3.org/1999/xlink" xlink:title="discal medial cell" id="ABBRID0ER5BG" xlink:type="simple">dm</abbrev> about twice as long as wide; <abbrev xmlns:xlink="http://www.w3.org/1999/xlink" xlink:title="media-cubital crossvein" id="ABBRID0EV5BG" xlink:type="simple">m-cu</abbrev> about 1/4 its length beyond fork of M. Halter yellow.</p><p><bold><italic>Abdomen</italic></bold> (Fig. <xref ref-type="fig" rid="F7">7a</xref>). Brown with first abdominal segment short and paler, segments 6–9 slightly darker; caudal border of each segment narrowly brownish black. Setae on abdomen dark brown.</p><p><bold><italic>Hypopygium</italic></bold> (Fig. <xref ref-type="fig" rid="F8">8</xref>). Pale brown. Posterior margin of tergite 9 with a very shallow emargination (Fig. <xref ref-type="fig" rid="F8">8a</xref>). Gonocoxite nearly cylindrical, outer side with long brown setae (Fig. <xref ref-type="fig" rid="F8">8a, b</xref>). Outer gonostylus nearly straight, distal half blackened; tip weakly bispinous, inner spine shorter and stouter (Fig. <xref ref-type="fig" rid="F8">8a, b, e</xref>). Inner gonostylus arched, broad at base and gradually narrow, middle of outer side with short and stout pale brown setae, middle of inner side with long pale brown setae (Fig. <xref ref-type="fig" rid="F8">8a, b, e</xref>). Aedeagal complex with semen pump spherical (Fig. <xref ref-type="fig" rid="F8">8c, d</xref>); ejaculatory apodeme distinctly flattened, nearly rectangular (Fig. <xref ref-type="fig" rid="F8">8c, d</xref>); aedeagus with distal half curly dorsally (Fig. <xref ref-type="fig" rid="F8">8a–d</xref>). Parameres fused forming flattened transverse plate with short basal and apical parts, tip of apical part bent dorsally. Interbase nearly globular with a curved, apically blackened spine-shaped outgrowth (Fig. <xref ref-type="fig" rid="F8">8c, d, f, g</xref>).</p><fig id="F8" position="float" orientation="portrait"><object-id xmlns:xlink="http://www.w3.org/1999/xlink" content-type="doi" xlink:type="simple">10.3897/zookeys.1168.104106.figure8</object-id><object-id xmlns:xlink="http://www.w3.org/1999/xlink" content-type="arpha" xlink:type="simple">937D184F-5161-5165-B4D8-1C112677B293</object-id><label>Figure 8.</label><caption><p><tp:taxon-name><tp:taxon-name-part taxon-name-part-type="genus" reg="Helius">Helius</tp:taxon-name-part> (<tp:taxon-name-part taxon-name-part-type="subgenus" reg="Helius">Helius</tp:taxon-name-part>) <tp:taxon-name-part taxon-name-part-type="species" reg="stenorhynchus">stenorhynchus</tp:taxon-name-part> <tp:taxon-name-part taxon-name-part-type="subspecies" reg="stenorhynchus">stenorhynchus</tp:taxon-name-part></tp:taxon-name> Alexander, 1954 <bold>a</bold> male hypopygium, dorsal view <bold>b</bold> male hypopygium, ventral view <bold>c</bold> aedeagal complex, dorsal view <bold>d</bold> aedeagal complex, ventral view <bold>e</bold> gonostyli, dorsal view <bold>f</bold> interbase, dorsal view <bold>g</bold> interbase, lateral view. Scale bars: 0.2 mm (<bold>a, b</bold>); 0.1 mm (<bold>c, d, e</bold>); 0.05 mm (<bold>f, g</bold>).</p></caption><graphic xmlns:xlink="http://www.w3.org/1999/xlink" xlink:href="zookeys-1168-131_article-104106__-g008.jpg" position="float" orientation="portrait" xlink:type="simple" id="oo_869469.jpg"><uri content-type="original_file" xlink:type="simple">https://binary.pensoft.net/fig/869469</uri></graphic></fig><p><bold>Female.</bold> Body length 7.8–8.0 mm (excluding rostrum), wing length 7.6–8.0 mm, rostrum length 2.2–2.3 mm. Generally similar to male by body coloration. Ovipositor (Fig. <xref ref-type="fig" rid="F7">7e</xref>) with tergite 10 brown. Cercus brownish yellow to brown, long and slender, distal part curved dorsally, tip acute. Sternite 8 brown. Hypogynial valve yellow with base brown, tip slightly before middle of cercus.</p></tp:treatment-sec><tp:treatment-sec sec-type="distribution" id="SECID0ELCAI"><title>Distribution.</title><p>China (Guangxi); Myanmar.</p></tp:treatment-sec><tp:treatment-sec sec-type="remarks" id="SECID0EQCAI"><title>Remarks.</title><p><tp:taxon-name><tp:taxon-name-part taxon-name-part-type="genus" reg="Helius">Helius</tp:taxon-name-part> (<tp:taxon-name-part taxon-name-part-type="subgenus" reg="Helius">H.</tp:taxon-name-part>) <tp:taxon-name-part taxon-name-part-type="species" reg="stenorhynchus">stenorhynchus</tp:taxon-name-part> <tp:taxon-name-part taxon-name-part-type="subspecies" reg="stenorhynchus">stenorhynchus</tp:taxon-name-part></tp:taxon-name> was previously known only from Myanmar (<xref ref-type="bibr" rid="B33">Oosterbroek 2023</xref>) and is now recorded in China for the first time. For descriptions and illustrations of this subspecies, also see <xref ref-type="bibr" rid="B18">Alexander (1954)</xref>.</p></tp:treatment-sec><ref-list><ref id="B33"><mixed-citation xmlns:xlink="http://www.w3.org/1999/xlink" xlink:type="simple"><person-group><name name-style="western"><surname>Oosterbroek</surname><given-names>P</given-names></name></person-group> (<year>2023</year>) Catalogue of the Craneflies of the World (<tp:taxon-name><tp:taxon-name-part taxon-name-part-type="order">Diptera</tp:taxon-name-part></tp:taxon-name>, <tp:taxon-name><tp:taxon-name-part taxon-name-part-type="superfamily">Tipuloidea</tp:taxon-name-part></tp:taxon-name>: <tp:taxon-name><tp:taxon-name-part taxon-name-part-type="family">Pediciidae</tp:taxon-name-part></tp:taxon-name>, <tp:taxon-name><tp:taxon-name-part taxon-name-part-type="family">Limoniidae</tp:taxon-name-part></tp:taxon-name>, <tp:taxon-name><tp:taxon-name-part taxon-name-part-type="family">Cylindrotomidae</tp:taxon-name-part></tp:taxon-name>, <tp:taxon-name><tp:taxon-name-part taxon-name-part-type="family">Tipulidae</tp:taxon-name-part></tp:taxon-name>). [Available from] <ext-link xlink:href="http://ccw.naturalis.nl/" ext-link-type="uri" xlink:type="simple">http://ccw.naturalis.nl/</ext-link> [accessed 8 May 2023]</mixed-citation></ref><ref id="B18"><mixed-citation xmlns:xlink="http://www.w3.org/1999/xlink" xlink:type="simple"><person-group><name name-style="western"><surname>Alexander</surname><given-names>CP</given-names></name></person-group> (<year>1954</year>) <article-title>Entomological results from the Swedish expedition 1934 to Burma and British India. <tp:taxon-name><tp:taxon-name-part taxon-name-part-type="order">Diptera</tp:taxon-name-part></tp:taxon-name>: <tp:taxon-name><tp:taxon-name-part taxon-name-part-type="family">Tipulidae</tp:taxon-name-part></tp:taxon-name>-<tp:taxon-name><tp:taxon-name-part taxon-name-part-type="subfamily">Cylindrotominae</tp:taxon-name-part></tp:taxon-name>, <tp:taxon-name><tp:taxon-name-part taxon-name-part-type="subfamily">Limoniinae</tp:taxon-name-part></tp:taxon-name>. I. Collected by Rene Malaise.</article-title><source>Arkiv för Zoologi</source><volume>6</volume>(<issue>7</issue>): <fpage>155</fpage>–<lpage>166</lpage>.</mixed-citation></ref></ref-list></tp:taxon-treatment>
